# Supplementary material for: Neural efficiency in EFL learning and positive psychology
Source: PLoS One. 2025 Feb 26;20(2):e0314730. doi: 10.1371/journal.pone.0314730 (PMC11864557; doi:10.1371/journal.pone.0314730)
Supplement: S1 Data — (XLSX) [file pone.0314730.s001.xlsx]

## Sheet: Study 1
Group	BaselineFAA	FAA
0	0.8	0.7
0	0.4	0.5
0	0.6	0.9
0	1.2	1.2
0	1.6	1.1
0	0.6	0.8
0	0.7	0.75
0	1.9	2
0	2	2
0	0.6	0.65
0	2.1	1.9
0	1.4	1.2
0	0.9	0.8
0	0.6	0.4
0	0.5	0.6
0	0.4	0.5
0	0.6	0.6
0	0.9	0.5
0	1.6	0.9
0	1.1	1.3
0	0.6	1
0	0.6	0.8
0	0.5	0.8
0	0.7	0.6
0	0.9	0.8
0	1.2	1.1
1	1	2
1	1.3	1.6
1	0.9	1.8
1	2.1	2.2
1	1	1.9
1	0.5	0.8
1	0.9	0.9
1	0.1	0.6
1	0.6	0.9
1	2.3	2.6
1	0.5	1
1	0.9	1.5
1	1.6	1.9
1	0.3	0.8
1	0.5	0.9
1	0.9	0.9
1	1.7	2.1
1	0.6	0.9
1	0.5	0.9
1	2	2.6
1	0.6	0.9
1	0.7	0.7
1	0.6	0.6
1	0.9	1.5
1	1.3	2
1	1	2
2	0.3	0.2
2	1	0.2
2	0.8	0.6
2	0.4	0.8
2	0.6	0.5
2	1.6	1.7
2	0.8	0.9
2	0.4	0.4
2	0.6	0.5
2	0.8	0.8
2	2.4	2.6
2	1	0.9
2	0.6	0.5
2	1.3	1.3
2	0.9	1
2	0.8	0.7
2	1.5	1.9
2	0.3	0.8
2	1.5	1.3
2	0.9	1
2	0.8	1
2	0.6	0.6
2	0.8	1
2	0.6	0.8
2	0.2	0.3
2	0.9	1

## Sheet: Study 2
PP	FB	Aphla
1	0	0.4
2	0	1.8
1	0	0.6
2	0	2.5
1	0	0.3
1	0	0.4
2	0	2
2	0	1.6
1	0	0.4
1	0	0.9
1	0	0.8
1	0	1.6
2	0	1
1	0	0.3
2	0	1.6
2	0	1.7
1	0	0.7
2	0	1.5
2	0	2
2	0	1.6
2	0	1.1
2	0	2.3
2	0	1.5
1	0	0.7
2	0	1.1
1	0	0.8
2	0	1.3
1	0	0.8
2	0	2.4
1	0	0.5
2	0	0.6
1	0	1.3
2	0	2.2
1	0	1.5
2	1	1.9
2	1	2.1
1	1	0.5
1	1	1.7
2	1	2
1	1	1.2
2	1	1
2	1	1.8
2	1	1.6
2	1	2.6
2	1	2.4
2	1	1.1
2	1	1.4
1	1	0.6
1	1	0.4
1	1	1.6
1	1	1.2
1	1	1.4
1	1	0.6
2	1	3.1
2	1	2.5
1	1	1.6
1	1	0.5
1	1	1.7
2	1	1.4
1	1	1.3
1	1	1.2
2	1	2.4
1	1	1.1
1	1	0.9
2	1	2.8
1	1	1.6
2	1	1.7
2	1	2
2	2	2.1
1	2	1.5
1	2	1.2
1	2	1.3
1	2	1.6
1	2	1.4
1	2	2
1	2	0.4
1	2	1.2
1	2	0.9
1	2	1.8
1	2	1.6
1	2	1.1
1	2	1.4
1	2	1.2
1	2	1.8
1	2	0.4
1	2	1.5
1	2	0.8
2	2	1.6
2	2	0.4
2	2	1
2	2	1.3
2	2	0.2
2	2	1.4
2	2	0.8
2	2	1.5
2	2	1.2
2	2	1.8
2	2	1.6
2	2	1.4
2	2	1.9
2	2	1.3
2	2	2.7

## Sheet: Study 3
NeuralEfficiency	Posttest	Pretest	Outcome
1.3	75	60	15
2.3	61	60	1
2	60	60	0
0.9	72	68	4
1.5	72	59	13
2.1	67	64	3
0.6	66	60	6
0.3	68	57	11
1.6	90	67	23
2.4	85	70	15
2	64	50	14
0.5	62	59	3
1.8	73	61	12
0.3	64	57	7
1.2	81	79	2
0.7	82	74	8
1.1	67	57	10
2.5	77	53	24
2.4	76	60	16
1.5	64	57	7
0.2	80	78	2
0.9	81	76	5
2	76	61	15
1.6	63	57	6
2.2	81	62	19
0.4	62	60	2
1.6	63	55	8
0.3	60	58	2
1.9	67	60	7
1	81	78	3
0.6	73	70	3
1.3	67	56	11
0.8	72	67	5
0.4	61	58	3
1.7	60	54	6
0.6	66	59	7
1.2	67	53	14
0.1	76	75	1
2.5	85	57	28
0.6	81	77	4
0.9	72	67	5
1	84	75	9
0.4	60	55	5
1.6	64	60	4
2.6	77	52	25
1.3	81	78	3
0.8	72	67	5
2.5	61	58	3
0.1	60	54	6
1.6	66	59	7
0.7	67	53	14
1.4	76	75	1
2.5	83	57	26
0.4	83	77	6
